# Supplementary material for: Fast DNA Serotyping and Antimicrobial Resistance Gene Determination of Salmonella enterica with an Oligonucleotide Microarray-Based Assay
Source: PLoS One. 2012 Oct 4;7(10):e46489. doi: 10.1371/journal.pone.0046489 (PMC3464306; doi:10.1371/journal.pone.0046489)
Supplement: Table S1 — Probe-matching matrix used to construct the theoretical hybridization pattern of the fully sequenced strains listed in NCBI database. (XLSX) [file pone.0046489.s001.xlsx]

## Sheet: Table S1
substance_id	substance_name	I Agona SL483	I Choleraesuis A50	I Choleraesuis SC-B67	I Dublin 3246	I Dublin CT02021853	I Enteritidis P125109	I Gallinarum 287-91	I Gallinarum 9	I Heidelberg SL476	I Infantis SIN	I Newport SL254	I Paratyphi A AKU_12601	I Paratyphi A ATCC9150	I Paratyphi B SPB7	I Paratyphi C RKS4594	I Schwarzengrund CVM19633	I Typhi CT18	I Typhi Ty2	I Typhimurium 14028S	I Typhimurium 4/74	I Typhimurium D23580	I Typhimurium LT2	I Typhimurium SL1344	I Typhimurium T000240	I Typhimurium UK-1	I Weltevreden 2007-60-3289-1
66840	0,1M NaPP Standard pH 9	>	>	>	>	>	>	>	>	>	>	>	>	>	>	>	>	>	>	>	>	>	>	>	>	>	>
95366	Biotin-Marke_2,5µM	>	>	>	>	>	>	>	>	>	>	>	>	>	>	>	>	>	>	>	>	>	>	>	>	>	>
111694	astA_consens_10	>	>	>	>	>	>	>	>	>	>	>	>	>	>	>	>	>	>	>	>	>	>	>	>	>	>
174807	hp-3001-FL-1+e,n,x	>	>	>	>	>	>	>	>	>	>	>	>	>	>	>	>	>	>	>	>	>	>	>	>	>	>
174808	hp-3003-FL-1+e,n,x	>	>	>	>	>	>	>	>	>	>	>	0	0	>	>	>	>	>	>	>	>	>	>	>	>	>
174809	hp-3004-FL-1+e,n,x	>	1	1	>	>	>	>	>	0	2	0	>	>	0	1	0	>	>	0	0	0	0	0	0	0	>
174810	hp-3005-FL-1+e,n,x	>	3	3	>	>	>	>	>	2	0	2	>	>	2	3	2	>	>	2	2	2	2	2	2	2	>
174811	hp-3006-FL-1+e,n,x	>	2	2	>	>	>	>	>	1	3	1	>	>	1	2	1	>	>	1	1	1	1	1	1	1	>
174812	hp-3007-FL-1+e,n,x	>	>	>	>	>	>	>	>	>	>	>	1	1	>	>	>	>	>	>	>	>	>	>	>	>	>
174813	hp-3008-FL-1+e,n,x	>	3	3	>	>	>	>	>	>	>	>	0	0	>	3	>	>	>	>	>	>	>	>	>	>	>
174814	hp-3009-FL-1+e,n,x	>	2	2	>	>	>	>	>	>	>	>	1	1	>	2	>	>	>	>	>	>	>	>	>	>	>
174815	hp-3012-FL-1+e,n,x	>	0	0	>	>	>	>	>	0	0	0	0	0	0	0	0	>	>	0	0	0	0	0	0	0	>
174816	hp-3013-FL-1+e,n,x	>	1	1	>	>	>	>	>	1	1	1	1	1	1	1	1	>	>	1	1	1	1	1	1	1	>
174817	hp-3014-FL-1+e,n,x	>	1	1	>	>	>	>	>	1	1	1	1	1	1	1	1	>	>	1	1	1	1	1	1	1	>
174818	hp-3015-FL-1+e,n,x	>	1	1	>	>	>	>	>	1	1	1	1	1	1	1	1	>	>	1	1	1	1	1	1	1	>
174819	hp-3016-FL-c	>	0	0	>	>	>	>	>	>	>	>	>	>	>	0	>	>	>	>	>	>	>	>	>	>	>
174820	hp-3017-FL-c	>	0	0	>	>	>	>	>	>	>	>	>	>	>	0	>	>	>	>	>	>	>	>	>	>	>
174821	hp-3018-FL-d+j	>	>	>	>	>	>	>	>	>	>	>	>	>	>	>	0	0	0	>	>	>	>	>	>	>	>
174822	hp-3019-FL-d+j	>	>	>	>	>	>	>	>	>	>	>	>	>	>	>	>	>	>	>	>	>	>	>	>	>	>
174823	hp-3020-FL-d+j	>	>	>	>	>	>	>	>	>	>	>	>	>	>	>	>	>	>	>	>	>	>	>	>	>	>
174824	hp-3021-FL-d+j	>	>	>	>	>	>	>	2	>	>	>	>	>	>	>	0	0	0	>	>	>	>	>	>	>	>
174825	hp-3022-FL-d+j	>	>	>	>	>	>	>	>	>	>	>	>	>	>	>	0	1	1	>	>	>	>	>	>	>	>
174826	hp-3023-FL-d+j	>	>	>	>	>	>	>	>	>	>	>	>	>	>	>	1	0	0	>	>	>	>	>	>	>	>
174827	hp-3024-FL-e,h	>	>	>	>	>	>	>	>	>	>	0	>	>	>	>	>	>	>	>	>	>	>	>	>	>	>
174828	hp-3025-FL-e,h	>	>	>	>	>	>	>	>	>	>	0	>	>	>	>	>	>	>	>	>	>	>	>	>	>	>
174829	hp-3026-FL-e,n,x	>	>	>	>	>	>	>	>	>	>	>	>	>	>	>	>	>	>	>	>	>	>	>	>	>	>
174830	hp-3027-FL-e,n,x	>	>	>	>	>	>	>	>	>	>	>	>	>	>	>	>	>	>	>	>	>	>	>	>	>	>
174831	hp-3029-FL-g,z51	>	>	>	>	>	>	>	>	>	>	>	>	>	>	>	>	>	>	>	>	>	>	>	>	>	>
174832	hp-3032-FL-i+r	>	>	>	>	>	>	>	>	>	>	>	>	>	>	>	>	>	>	3	3	3	3	3	3	3	>
174833	hp-3033-FL-i+r	>	>	>	>	>	>	>	>	>	>	>	>	>	>	>	>	>	>	0	0	0	0	0	0	0	>
174834	hp-3034-FL-i+r	>	>	>	>	>	>	>	>	>	>	>	>	>	>	>	>	>	>	1	1	1	1	1	1	1	>
174835	hp-3035-FL-i+r	>	>	>	>	>	>	>	>	0	0	>	>	>	>	>	>	>	>	>	>	>	>	>	>	>	0
174836	hp-3036-FL-i+r	>	>	>	>	>	>	>	>	0	0	>	>	>	>	>	>	>	>	>	>	>	>	>	>	>	0
174837	hp-3038-FL-k+z	>	>	>	>	>	>	>	>	>	>	>	>	>	>	>	>	>	>	>	>	>	>	>	>	>	>
174838	hp-3039-FL-k+z	>	>	>	>	>	>	>	>	>	>	>	>	>	>	>	>	>	>	>	>	>	>	>	>	>	>
174839	hp-3040-FL-k+z	>	>	>	>	>	>	>	>	>	>	>	>	>	>	>	>	>	>	>	>	>	>	>	>	>	>
174840	hp-3041-FL-k+z	>	>	>	>	>	>	>	>	>	>	>	>	>	>	>	>	>	>	>	>	>	>	>	>	>	>
174841	hp-3042-FL-k+z	>	>	>	>	>	>	>	>	>	>	>	>	>	>	>	>	>	>	>	>	>	>	>	>	>	>
174842	hp-3043-FL-k+z	>	>	>	>	>	>	>	>	>	>	>	>	>	>	>	>	>	>	>	>	>	>	>	>	>	>
174843	hp-3044-FL-z	>	>	>	>	>	>	>	>	>	>	>	>	>	>	>	>	>	>	>	>	>	>	>	>	>	>
174844	hp-3045-FL-k+z	>	>	>	>	>	>	>	>	>	>	>	>	>	>	>	>	>	>	>	>	>	>	>	>	>	>
174845	hp-3046-FL-k+z	>	>	>	>	>	>	>	>	>	>	>	>	>	>	>	>	>	>	>	>	>	>	>	>	>	>
174846	hp-3047-FL-k+z	>	>	>	>	>	>	>	>	>	>	>	>	>	>	>	>	>	>	>	>	>	>	>	>	>	>
174847	hp-3048-FL-k+z	>	>	>	>	>	>	>	>	>	>	>	0	0	>	>	>	>	>	>	>	>	>	>	>	>	>
174848	hp-3049-FL-k+z	>	>	>	>	>	>	>	>	>	>	>	>	>	>	>	>	>	>	>	>	>	>	>	>	>	>
174849	hp-3050-FL-k+z	>	>	>	>	>	>	>	>	>	>	>	>	>	>	>	>	>	>	>	>	>	>	>	>	>	>
174850	hp-3051-FL-k+z	>	>	>	>	>	>	>	>	>	>	>	0	0	>	>	>	>	>	>	>	>	>	>	>	>	>
174851	hp-3052-FL-z	>	>	>	>	>	>	>	>	>	>	>	>	>	>	>	>	>	>	>	>	>	>	>	>	>	>
174852	hp-3053-FL-k+z	>	>	>	>	>	>	>	>	>	>	>	>	>	>	>	>	>	>	>	>	>	>	>	>	>	>
174853	hp-3054-FL-k+z	>	>	>	>	>	>	>	>	>	>	>	>	>	>	>	>	>	>	>	>	>	>	>	>	>	>
174854	hp-3055-FL-k+z	>	>	>	>	>	>	>	>	>	>	>	>	>	>	>	>	>	>	>	>	>	>	>	>	>	>
174855	hp-3056-FL-k+z	>	>	>	>	>	>	>	>	>	>	>	>	>	>	>	>	>	>	>	>	>	>	>	>	>	>
174856	hp-3057-FL-k+z	>	>	>	>	>	>	>	>	>	>	>	>	>	>	>	>	>	>	>	>	>	>	>	>	>	>
174857	hp-3058-FL-k+z	>	>	>	>	>	>	>	>	>	>	>	>	>	>	>	>	>	>	>	>	>	>	>	>	>	>
174858	hp-3060-FL-k+z	>	>	>	>	>	>	>	>	>	>	>	>	>	>	>	>	>	>	>	>	>	>	>	>	>	>
174859	hp-3061-FL-k+z	>	>	>	>	>	>	>	>	>	>	>	>	>	>	>	>	>	>	>	>	>	>	>	>	>	>
174860	hp-3062-FL-l+z39+z52	>	>	>	>	>	>	>	>	>	>	>	>	>	>	>	>	>	>	>	>	>	>	>	>	>	>
174861	hp-3063-FL-l+z39+z52	>	>	>	>	>	>	>	>	>	>	>	>	>	>	>	>	>	>	>	>	>	>	>	>	>	>
174862	hp-3065-FL-l+z39+z52	>	>	>	>	>	>	>	>	>	>	>	>	>	>	>	>	>	>	>	>	>	>	>	>	>	>
174863	hp-3066-FL-l+z39+z52	>	>	>	>	>	>	>	>	>	>	>	>	>	>	>	>	>	>	>	>	>	>	>	>	>	>
174864	hp-3067-FL-y	>	>	>	>	>	>	>	>	>	>	>	>	>	>	>	>	>	>	>	>	>	>	>	>	>	>
174865	hp-3068-FL-y	>	>	>	>	>	>	>	>	>	>	>	>	>	>	>	>	>	>	>	>	>	>	>	>	>	>
174866	hp-3069-FL-z29	>	>	>	>	>	>	>	>	>	>	>	>	>	>	>	>	>	>	>	>	>	>	>	>	>	>
174867	hp-3070-FL-z29	>	>	>	>	>	>	>	>	>	>	>	>	>	>	>	>	>	>	>	>	>	>	>	>	>	>
174868	hp-3071-FL-z36+z38	>	>	>	>	>	>	>	>	>	>	>	>	>	>	>	>	>	>	>	>	>	>	>	>	>	>
174869	hp-3072-FL-z36+z38	>	>	>	>	>	>	>	>	>	>	>	>	>	>	>	>	>	>	>	>	>	>	>	>	>	>
174870	hp-3073-FL-z36+z38	>	>	>	>	>	>	>	>	>	>	>	>	>	>	>	>	>	>	>	>	>	>	>	>	>	>
174871	hp-3074-FL-z36+z38	>	>	>	>	>	>	>	>	>	>	>	>	>	>	>	>	>	>	>	>	>	>	>	>	>	>
174872	hp-3075-FL-z36+z38	>	>	>	>	>	>	>	>	>	>	>	>	>	>	>	>	>	>	>	>	>	>	>	>	>	>
174873	hp-3076-FL-z4	>	>	>	>	>	>	>	>	>	>	>	>	>	>	>	>	>	>	>	>	>	>	>	>	>	>
174874	hp-3077-FL-z4	>	>	>	>	>	>	>	>	>	>	>	>	>	>	>	>	>	>	>	>	>	>	>	>	>	>
174875	hp-3078-FL-z4	>	>	>	>	>	>	>	>	>	>	>	>	>	>	>	>	>	>	>	>	>	>	>	>	>	>
174876	hp-3080-FL-z65	>	>	>	>	>	>	>	>	>	>	>	>	>	>	>	>	>	>	>	>	>	>	>	>	>	>
174877	hp-3085-FL-g	>	>	>	0	0	1	1	1	>	>	>	>	>	>	>	>	>	>	>	>	>	>	>	>	>	>
174878	hp-3086-FL-g	0	>	>	>	>	3	3	3	>	>	>	>	>	>	>	>	>	>	>	>	>	>	>	>	>	>
174879	hp-3087-FL-g	>	>	>	2	2	1	1	1	>	>	>	>	>	>	>	>	>	>	>	>	>	>	>	>	>	>
174880	hp-3089-FL-g	>	>	>	>	>	>	>	>	>	>	>	>	>	>	>	>	>	>	>	>	>	>	>	>	>	>
174881	hp-3090-FL-g	>	>	>	>	>	>	>	>	>	>	>	>	>	>	>	>	>	>	>	>	>	>	>	>	>	>
174882	hp-3091-FL-g	3	>	>	3	3	2	2	2	>	>	>	>	>	>	>	>	>	>	>	>	>	>	>	>	>	>
174883	hp-3092-FL-g	3	>	>	1	1	0	0	0	>	>	>	>	>	>	>	>	>	>	>	>	>	>	>	>	>	>
174884	hp-3103-FL-g	0	>	>	1	1	1	1	1	>	>	>	>	>	>	>	>	>	>	>	>	>	>	>	>	>	>
174885	hp-3104-FL-g	1	>	>	0	0	0	0	0	>	>	>	>	>	>	>	>	>	>	>	>	>	>	>	>	>	>
174886	hp-3105-FL-g	3	>	>	>	>	>	>	>	>	>	>	>	>	>	>	>	>	>	>	>	>	>	>	>	>	>
174887	hp-3106-FL-g	2	>	>	1	1	1	1	1	>	>	>	>	>	>	>	>	>	>	>	>	>	>	>	>	>	>
174888	hp-3107-FL-g	>	>	>	>	>	>	>	>	>	>	>	>	>	>	>	>	>	>	>	>	>	>	>	>	>	>
174889	hp-3108-FL-g	>	>	>	>	>	>	>	>	>	>	>	>	>	>	>	>	>	>	>	>	>	>	>	>	>	>
174890	hp-3109-FL-g	>	>	>	>	>	>	>	>	>	>	>	>	>	>	>	>	>	>	>	>	>	>	>	>	>	>
174891	hp-3113-FL-l+z39+z52	>	>	>	>	>	>	>	>	>	>	>	>	>	>	>	>	>	>	>	>	>	>	>	>	>	>
174892	hp-3117-FL-l+z39+z52	>	>	>	>	>	>	>	>	>	>	>	>	>	>	>	>	>	>	>	>	>	>	>	>	>	>
174893	hp-3118-FL-l+z39+z52	>	>	>	>	>	>	>	>	>	>	>	>	>	>	>	>	>	>	>	>	>	>	>	>	>	>
174894	hp-3120-FL-g,z51	>	>	>	>	>	>	>	>	>	>	>	>	>	>	>	>	>	>	>	>	>	>	>	>	>	>
174895	hp-3121-FL-g,z51	>	>	>	>	>	>	>	>	>	>	>	>	>	>	>	>	>	>	>	>	>	>	>	>	>	>
174896	hp-3124-FL-e,n,x	>	>	>	>	>	>	>	>	>	>	>	>	>	>	>	>	>	>	>	>	>	>	>	>	>	>
174897	hp-3125-FL-b+z91	>	>	>	>	>	>	>	>	>	>	>	>	>	1	>	>	>	>	>	>	>	>	>	>	>	>
174898	hp-3126-FL-b+z91	>	>	>	>	>	>	>	>	>	>	>	>	>	0	>	>	>	>	>	>	>	>	>	>	>	>
174899	hp-3128-FL-b+z91	>	>	>	>	>	>	>	>	>	>	>	>	>	1	>	>	>	>	>	>	>	>	>	>	>	>
174900	hp-3129-FL-b+z91	>	>	>	>	>	>	>	>	>	>	>	>	>	0	>	>	>	>	>	>	>	>	>	>	>	>
174901	hp-3130-FL-b+z91	>	>	>	>	>	>	>	>	>	>	>	>	>	3	>	>	>	>	>	>	>	>	>	>	>	>
174902	hp-3134-FL-z	>	>	>	>	>	>	>	>	>	>	>	>	>	>	>	>	>	>	>	>	>	>	>	>	>	1
174903	hp-3135-FL-z	>	>	>	>	>	>	>	>	>	>	>	>	>	>	>	>	>	>	>	>	>	>	>	>	>	0
174904	hp-3136-FL-z	>	>	>	>	>	>	>	>	>	>	>	>	>	>	>	>	>	>	>	>	>	>	>	>	>	>
174905	hp-3138-FL-z	>	>	>	>	>	>	>	>	>	>	>	>	>	>	>	>	>	>	>	>	>	>	>	>	>	>
174906	hp-3139-FL-z	>	>	>	>	>	>	>	>	>	>	>	>	>	>	>	>	>	>	>	>	>	>	>	>	>	>
174907	hp-3140-FL-z	>	>	>	>	>	>	>	>	>	>	>	>	>	>	>	>	>	>	>	>	>	>	>	>	>	>
174908	hp-3141-FL-z	>	>	>	>	>	>	>	>	>	>	>	>	>	>	>	>	>	>	>	>	>	>	>	>	>	>
174909	hp-3142-FL-z	>	>	>	>	>	>	>	>	>	>	>	>	>	>	>	>	>	>	>	>	>	>	>	>	>	>
174910	hp-3144-FL-z	>	>	>	>	>	>	>	>	>	>	>	>	>	>	>	>	>	>	>	>	>	>	>	>	>	>
174911	hp-3145-FL-z	>	>	>	>	>	>	>	>	>	>	>	>	>	>	>	>	>	>	>	>	>	>	>	>	>	>
174912	hp-3146-FL-z	>	>	>	>	>	>	>	>	>	>	>	>	>	>	>	>	>	>	>	>	>	>	>	>	>	>
174913	hp-3149-FL-l+z39+z52	>	>	>	>	>	>	>	>	>	>	>	>	>	>	>	>	>	>	>	>	>	>	>	>	>	>
174914	hp-3150-FL-z	>	>	>	>	>	>	>	>	>	>	>	>	>	>	>	>	>	>	>	>	>	>	>	>	>	>
174915	hp-3152-FL-i+r	>	>	>	>	>	>	>	>	>	>	>	>	>	>	>	>	>	>	0	0	0	0	0	0	0	>
174916	hp-3153-FL-l+z39+z52	>	>	>	>	>	>	>	>	>	>	>	>	>	>	>	>	>	>	>	>	>	>	>	>	>	>
174917	hp-3154-FL-k+z	>	>	>	>	>	>	>	>	>	>	>	>	>	>	>	>	>	>	>	>	>	>	>	>	>	>
174918	hp-3155-FL-z4	>	>	>	>	>	>	>	>	>	>	>	>	>	>	>	>	>	>	>	>	>	>	>	>	>	>
174919	hp-3157-FL-1+e,n,x	>	1	1	>	>	>	>	>	1	1	1	1	1	1	1	1	>	>	1	1	1	1	1	1	1	>
174920	hp-3158-FL-1+e,n,x	>	1	1	>	>	>	>	>	1	1	1	1	1	1	1	1	>	>	1	1	1	1	1	1	1	>
174921	hp-3161-FL-1+e,n,x	>	>	>	>	>	>	>	>	>	>	>	1	1	>	>	>	>	>	>	>	>	>	>	>	>	>
174922	hp-3163-FL-1+e,n,x	>	0	0	>	>	>	>	>	0	1	0	>	>	0	0	0	>	>	0	0	0	0	0	0	0	>
174923	hp-3165-manC	0	0	0	0	0	0	0	0	0	0	0	0	0	0	0	0	0	0	0	0	0	0	0	0	0	0
174924	hp-3166-wbyJ	>	>	>	>	>	>	>	>	>	>	>	>	>	>	>	>	>	>	>	>	>	>	>	>	>	>
174925	hp-3167-wbyJ	>	>	>	>	>	>	>	>	>	>	>	>	>	>	>	>	>	>	>	>	>	>	>	>	>	>
174926	hp-3168-manC-O16+39	>	>	>	>	>	>	>	>	>	>	>	>	>	>	>	>	>	>	>	>	>	>	>	>	>	>
174927	hp-3169-manC-O16+39	>	>	>	>	>	>	>	>	>	>	>	>	>	>	>	>	>	>	>	>	>	>	>	>	>	>
174928	hp-3170-manC-O7	>	0	0	>	>	>	>	>	>	0	>	>	>	>	0	>	>	>	>	>	>	>	>	>	>	>
174929	hp-3171-manC-O7	>	0	0	>	>	>	>	>	>	0	>	>	>	>	0	>	>	>	>	>	>	>	>	>	>	>
174930	hp-3172-manC-O11	>	>	>	>	>	>	>	>	>	>	>	>	>	>	>	>	>	>	>	>	>	>	>	>	>	>
174931	hp-3173-manC-O11	>	>	>	>	>	>	>	>	>	>	>	>	>	>	>	>	>	>	>	>	>	>	>	>	>	>
174932	hp-3174-manC-O18	>	>	>	>	>	>	>	>	>	>	>	>	>	>	>	>	>	>	>	>	>	>	>	>	>	>
174933	hp-3175-manC-O18	>	>	>	>	>	>	>	>	>	>	>	>	>	>	>	>	>	>	>	>	>	>	>	>	>	>
174934	hp-3176-manC-O41	>	>	>	>	>	>	>	>	>	>	>	>	>	>	>	>	>	>	>	>	>	>	>	>	>	>
174935	hp-3177-manC-O41	>	>	>	>	>	>	>	>	>	>	>	>	>	>	>	>	>	>	>	>	>	>	>	>	>	>
174936	hp-3178-manC-O41	>	>	>	>	>	>	>	>	>	>	>	>	>	>	>	>	>	>	>	>	>	>	>	>	>	>
174937	hp-3179-manC-O13+O30+O43+O45+O50	>	>	>	>	>	>	>	>	>	>	>	>	>	>	>	>	>	>	>	>	>	>	>	>	>	>
174938	hp-3180-manC-O13+O30+O43+O45+O50	>	>	>	>	>	>	>	>	>	>	>	>	>	>	>	>	>	>	>	>	>	>	>	>	>	>
174939	hp-3181-manC-O13+O30+O43+O45+O50	>	>	>	>	>	>	>	>	>	>	>	>	>	>	>	>	>	>	>	>	>	>	>	>	>	>
174940	hp-3182-manC-O13+O30+O43+O45+O50	>	>	>	>	>	>	>	>	>	>	>	>	>	>	>	>	>	>	>	>	>	>	>	>	>	>
174941	hp-3183-manC-O13+O30+O43+O45+O50	>	>	>	>	>	>	>	>	>	>	>	>	>	>	>	>	>	>	>	>	>	>	>	>	>	>
174942	hp-3184-manC-O13+O30+O43+O45+O50	>	>	>	>	>	>	>	>	>	>	>	>	>	>	>	>	>	>	>	>	>	>	>	>	>	>
174943	hp-3185-manC-O13+O30+O43+O45+O50	>	>	>	>	>	>	>	>	>	>	>	>	>	>	>	>	>	>	>	>	>	>	>	>	>	>
174944	hp-3186-manC-O13+O30+O43+O45+O50	>	>	>	>	>	>	>	>	>	>	>	>	>	>	>	>	>	>	>	>	>	>	>	>	>	>
174945	hp-3187-manC-O13+O30+O43+O45+O50	>	>	>	>	>	>	>	>	>	>	>	>	>	>	>	>	>	>	>	>	>	>	>	>	>	>
174946	hp-3188-manC-O2+4+9+3,10	0	>	>	0	0	0	0	0	0	>	>	0	0	0	>	0	0	0	0	0	0	0	0	0	0	0
174947	hp-3189-manC-O2+4+9+3,10	0	>	>	0	0	0	0	0	0	>	>	0	0	0	>	0	0	0	0	0	0	0	0	0	0	0
174948	hp-3190-manC-O40	>	>	>	>	>	>	>	>	>	>	>	>	>	>	>	>	>	>	>	>	>	>	>	>	>	>
174949	hp-3191-manC-O40	>	>	>	>	>	>	>	>	>	>	>	>	>	>	>	>	>	>	>	>	>	>	>	>	>	>
174950	hp-3192-rfbV-O2+9+9,46	>	>	>	0	0	0	0	0	>	>	>	0	0	>	>	>	0	0	>	>	>	>	>	>	>	>
174951	hp-3193-rfbV-O2+9+9,46	>	>	>	0	0	0	0	0	>	>	>	0	0	>	>	>	0	0	>	>	>	>	>	>	>	>
174952	hp-3194-rfbV-O4	0	>	>	>	>	>	>	>	0	>	>	>	>	0	>	0	>	>	0	0	0	0	0	0	0	>
174953	hp-3195-rfbV-O4	0	>	>	>	>	>	>	>	0	>	>	>	>	0	>	0	>	>	0	0	0	0	0	0	0	>
174954	hp-3196-wbuH-O41+62	>	>	>	>	>	>	>	>	>	>	>	>	>	>	>	>	>	>	>	>	>	>	>	>	>	>
174955	hp-3197-wbuH-O41+62	>	>	>	>	>	>	>	>	>	>	>	>	>	>	>	>	>	>	>	>	>	>	>	>	>	>
174956	hp-3198-weiB_O66	>	>	>	>	>	>	>	>	>	>	>	>	>	>	>	>	>	>	>	>	>	>	>	>	>	>
174957	hp-3199-weiB_O66	>	>	>	>	>	>	>	>	>	>	>	>	>	>	>	>	>	>	>	>	>	>	>	>	>	>
174958	hp-3200-wzx_O13	>	>	>	>	>	>	>	>	>	>	>	>	>	>	>	>	>	>	>	>	>	>	>	>	>	>
174959	hp-3201-wzx_O13	>	>	>	>	>	>	>	>	>	>	>	>	>	>	>	>	>	>	>	>	>	>	>	>	>	>
174960	hp-3202-wzx_O16	>	>	>	>	>	>	>	>	>	>	>	>	>	>	>	>	>	>	>	>	>	>	>	>	>	>
174961	hp-3203-wzx_O16	>	>	>	>	>	>	>	>	>	>	>	>	>	>	>	>	>	>	>	>	>	>	>	>	>	>
174962	hp-3204-wzx_O17	>	>	>	>	>	>	>	>	>	>	>	>	>	>	>	>	>	>	>	>	>	>	>	>	>	>
174963	hp-3205-wzx_O17	>	>	>	>	>	>	>	>	>	>	>	>	>	>	>	>	>	>	>	>	>	>	>	>	>	>
174964	hp-3206-wzx_O18	>	>	>	>	>	>	>	>	>	>	>	>	>	>	>	>	>	>	>	>	>	>	>	>	>	>
174965	hp-3207-wzx_O18	>	>	>	>	>	>	>	>	>	>	>	>	>	>	>	>	>	>	>	>	>	>	>	>	>	>
174966	hp-3208-wzx_O2+9	>	>	>	0	0	0	0	0	>	>	>	0	0	>	>	>	0	0	>	>	>	>	>	>	>	>
174967	hp-3209-wzx_O2+9	>	>	>	0	0	0	0	0	>	>	>	0	0	>	>	>	0	0	>	>	>	>	>	>	>	>
174968	hp-3210-wzx_O28_Dakar	>	>	>	>	>	>	>	>	>	>	>	>	>	>	>	>	>	>	>	>	>	>	>	>	>	>
174969	hp-3211-wzx_O28_Dakar	>	>	>	>	>	>	>	>	>	>	>	>	>	>	>	>	>	>	>	>	>	>	>	>	>	>
174970	hp-3212-wzx_O28_Pomona	>	>	>	>	>	>	>	>	>	>	>	>	>	>	>	>	>	>	>	>	>	>	>	>	>	>
174971	hp-3213-wzx_O28_Pomona	>	>	>	>	>	>	>	>	>	>	>	>	>	>	>	>	>	>	>	>	>	>	>	>	>	>
174972	hp-3214-wzx_O3,10	>	>	>	>	>	>	>	>	>	>	>	>	>	>	>	>	>	>	>	>	>	>	>	>	>	0
174973	hp-3215-wzx_O3,10	>	>	>	>	>	>	>	>	>	>	>	>	>	>	>	>	>	>	>	>	>	>	>	>	>	0
174974	hp-3216-wzx_O30	>	>	>	>	>	>	>	>	>	>	>	>	>	>	>	>	>	>	>	>	>	>	>	>	>	>
174975	hp-3217-wzx_O30	>	>	>	>	>	>	>	>	>	>	>	>	>	>	>	>	>	>	>	>	>	>	>	>	>	>
174976	hp-3218-wzx_O35	>	>	>	>	>	>	>	>	>	>	>	>	>	>	>	>	>	>	>	>	>	>	>	>	>	>
174977	hp-3219-wzx_O35	>	>	>	>	>	>	>	>	>	>	>	>	>	>	>	>	>	>	>	>	>	>	>	>	>	>
174978	hp-3220-wzx_O4	0	>	>	3	3	3	3	3	0	>	>	3	3	0	>	0	3	3	0	0	0	0	0	0	0	>
174979	hp-3221-wzx_O4	2	>	>	>	>	>	>	>	2	>	>	>	>	2	>	0	>	>	2	2	2	2	2	2	2	>
174980	hp-3222-wzx_O4	0	>	>	>	>	>	>	>	0	>	>	>	>	0	>	2	>	>	0	0	0	0	0	0	0	>
174981	hp-3223-wzx_O41+62	>	>	>	>	>	>	>	>	>	>	>	>	>	>	>	>	>	>	>	>	>	>	>	>	>	>
174982	hp-3224-wzx_O41+62	>	>	>	>	>	>	>	>	>	>	>	>	>	>	>	>	>	>	>	>	>	>	>	>	>	>
174983	hp-3225-wzx_O50	>	>	>	>	>	>	>	>	>	>	>	>	>	>	>	>	>	>	>	>	>	>	>	>	>	>
174984	hp-3226-wzx_O50	>	>	>	>	>	>	>	>	>	>	>	>	>	>	>	>	>	>	>	>	>	>	>	>	>	>
174985	hp-3227-wzx_O55	>	>	>	>	>	>	>	>	>	>	>	>	>	>	>	>	>	>	>	>	>	>	>	>	>	>
174986	hp-3228-wzx_O55	>	>	>	>	>	>	>	>	>	>	>	>	>	>	>	>	>	>	>	>	>	>	>	>	>	>
174987	hp-3229-wzx_O56	>	>	>	>	>	>	>	>	>	>	>	>	>	>	>	>	>	>	>	>	>	>	>	>	>	>
174988	hp-3230-wzx_O56	>	>	>	>	>	>	>	>	>	>	>	>	>	>	>	>	>	>	>	>	>	>	>	>	>	>
174989	hp-3231-wzx_O58	>	>	>	>	>	>	>	>	>	>	>	>	>	>	>	>	>	>	>	>	>	>	>	>	>	>
174990	hp-3232-wzx_O58	>	>	>	>	>	>	>	>	>	>	>	>	>	>	>	>	>	>	>	>	>	>	>	>	>	>
174991	hp-3233-wzx_O6,14	>	>	>	>	>	>	>	>	>	>	>	>	>	>	>	>	>	>	>	>	>	>	>	>	>	>
174992	hp-3234-wzx_O6,14	>	>	>	>	>	>	>	>	>	>	>	>	>	>	>	>	>	>	>	>	>	>	>	>	>	>
174993	hp-3235-wzx_O66	>	>	>	>	>	>	>	>	>	>	>	>	>	>	>	>	>	>	>	>	>	>	>	>	>	>
174994	hp-3236-wzx_O66	>	>	>	>	>	>	>	>	>	>	>	>	>	>	>	>	>	>	>	>	>	>	>	>	>	>
174995	hp-3237-wzx_O7	>	0	0	>	>	>	>	>	>	0	>	>	>	>	0	>	>	>	>	>	>	>	>	>	>	>
174996	hp-3238-wzx_O7	>	2	2	>	>	>	>	>	>	2	>	>	>	>	2	>	>	>	>	>	>	>	>	>	>	>
174997	hp-3239-wzx_O7	>	0	0	>	>	>	>	>	>	0	>	>	>	>	0	>	>	>	>	>	>	>	>	>	>	>
174998	hp-3240-wzx_O8	>	>	>	>	>	>	>	>	>	>	0	>	>	>	>	>	>	>	>	>	>	>	>	>	>	>
174999	hp-3241-wzx_O8	>	>	>	>	>	>	>	>	>	>	0	>	>	>	>	>	>	>	>	>	>	>	>	>	>	>
175000	hp-3242-wzy_O13	>	>	>	>	>	>	>	>	>	>	>	>	>	>	>	>	>	>	>	>	>	>	>	>	>	>
175001	hp-3243-wzy_O13	>	>	>	>	>	>	>	>	>	>	>	>	>	>	>	>	>	>	>	>	>	>	>	>	>	>
175002	hp-3244-wzy_O16	>	>	>	>	>	>	>	>	>	>	>	>	>	>	>	>	>	>	>	>	>	>	>	>	>	>
175003	hp-3245-wzy_O16	>	>	>	>	>	>	>	>	>	>	>	>	>	>	>	>	>	>	>	>	>	>	>	>	>	>
175004	hp-3246-wzy_O17	>	>	>	>	>	>	>	>	>	>	>	>	>	>	>	>	>	>	>	>	>	>	>	>	>	>
175005	hp-3247-wzy_O17	>	>	>	>	>	>	>	>	>	>	>	>	>	>	>	>	>	>	>	>	>	>	>	>	>	>
175006	hp-3248-wzy_O18	>	>	>	>	>	>	>	>	>	>	>	>	>	>	>	>	>	>	>	>	>	>	>	>	>	>
175007	hp-3250-wzy_O28_Dakar	>	>	>	>	>	>	>	>	>	>	>	>	>	>	>	>	>	>	>	>	>	>	>	>	>	>
175008	hp-3251-wzy_O28_Dakar	>	>	>	>	>	>	>	>	>	>	>	>	>	>	>	>	>	>	>	>	>	>	>	>	>	>
175009	hp-3252-wzy_O28_Pomona	>	>	>	>	>	>	>	>	>	>	>	>	>	>	>	>	>	>	>	>	>	>	>	>	>	>
175010	hp-3253-wzy_O28_Pomona	>	>	>	>	>	>	>	>	>	>	>	>	>	>	>	>	>	>	>	>	>	>	>	>	>	>
175011	hp-3254-wzy_O3,10+9,46	>	>	>	>	>	>	>	>	>	>	>	>	>	>	>	>	>	>	>	>	>	>	>	>	>	0
175012	hp-3255-wzy_O3,10+9,46	>	>	>	>	>	>	>	>	>	>	>	>	>	>	>	>	>	>	>	>	>	>	>	>	>	2
175013	hp-3256-wzy_O3,10+9,46	>	>	>	>	>	>	>	>	>	>	>	>	>	>	>	>	>	>	>	>	>	>	>	>	>	0
175014	hp-3257-wzy_O30	>	>	>	>	>	>	>	>	>	>	>	>	>	>	>	>	>	>	>	>	>	>	>	>	>	>
175015	hp-3258-wzy_O30	>	>	>	>	>	>	>	>	>	>	>	>	>	>	>	>	>	>	>	>	>	>	>	>	>	>
175016	hp-3259-wzy_O35	>	>	>	>	>	>	>	>	>	>	>	>	>	>	>	>	>	>	>	>	>	>	>	>	>	>
175017	hp-3260-wzy_O35	>	>	>	>	>	>	>	>	>	>	>	>	>	>	>	>	>	>	>	>	>	>	>	>	>	>
175018	hp-3261-wzy_O38	>	>	>	>	>	>	>	>	>	>	>	>	>	>	>	>	>	>	>	>	>	>	>	>	>	>
175019	hp-3262-wzy_O38	>	>	>	>	>	>	>	>	>	>	>	>	>	>	>	>	>	>	>	>	>	>	>	>	>	>
175020	hp-3263-wzy_O41+62	>	>	>	>	>	>	>	>	>	>	>	>	>	>	>	>	>	>	>	>	>	>	>	>	>	>
175021	hp-3264-wzy_O41+62	>	>	>	>	>	>	>	>	>	>	>	>	>	>	>	>	>	>	>	>	>	>	>	>	>	>
175022	hp-3265-wzy_O50	>	>	>	>	>	>	>	>	>	>	>	>	>	>	>	>	>	>	>	>	>	>	>	>	>	>
175023	hp-3266-wzy_O50	>	>	>	>	>	>	>	>	>	>	>	>	>	>	>	>	>	>	>	>	>	>	>	>	>	>
175024	hp-3267-wzy_O55	>	>	>	>	>	>	>	>	>	>	>	>	>	>	>	>	>	>	>	>	>	>	>	>	>	>
175025	hp-3268-wzy_O55	>	>	>	>	>	>	>	>	>	>	>	>	>	>	>	>	>	>	>	>	>	>	>	>	>	>
175026	hp-3269-wzy_O56	>	>	>	>	>	>	>	>	>	>	>	>	>	>	>	>	>	>	>	>	>	>	>	>	>	>
175027	hp-3270-wzy_O56	>	>	>	>	>	>	>	>	>	>	>	>	>	>	>	>	>	>	>	>	>	>	>	>	>	>
175028	hp-3271-wzy_O58	>	>	>	>	>	>	>	>	>	>	>	>	>	>	>	>	>	>	>	>	>	>	>	>	>	>
175029	hp-3272-wzy_O58	>	>	>	>	>	>	>	>	>	>	>	>	>	>	>	>	>	>	>	>	>	>	>	>	>	>
175030	hp-3273-wzy_O6,14	>	>	>	>	>	>	>	>	>	>	>	>	>	>	>	>	>	>	>	>	>	>	>	>	>	>
175031	hp-3274-wzy_O6,14	>	>	>	>	>	>	>	>	>	>	>	>	>	>	>	>	>	>	>	>	>	>	>	>	>	>
175032	hp-3275-wzy_O7	>	0	0	>	>	>	>	>	>	0	>	>	>	>	0	>	>	>	>	>	>	>	>	>	>	>
175033	hp-3276-wzy_O7	>	0	0	>	>	>	>	>	>	0	>	>	>	>	0	>	>	>	>	>	>	>	>	>	>	>
175034	hp-3277-wzy_O8	>	>	>	>	>	>	>	>	>	>	0	>	>	>	>	>	>	>	>	>	>	>	>	>	>	>
175035	hp-3278-wzy_O8	>	>	>	>	>	>	>	>	>	>	0	>	>	>	>	>	>	>	>	>	>	>	>	>	>	>
175036	hp-3279-wzy_O18	>	>	>	>	>	>	>	>	>	>	>	>	>	>	>	>	>	>	>	>	>	>	>	>	>	>
175037	hp-3280-SSPAI	>	>	>	>	>	>	>	>	>	>	>	0	0	>	>	>	>	>	>	>	>	>	>	>	>	>
175038	hp-3281-SSPAI	>	>	>	>	>	>	>	>	>	>	>	0	0	>	>	>	>	>	>	>	>	>	>	>	>	>
175039	hp-3282-Q8ZK10	>	>	>	>	>	>	>	>	>	>	>	>	>	>	>	>	>	>	0	0	0	0	0	0	0	>
175040	hp-3287-lygA	>	>	>	>	>	0	>	>	>	>	>	>	>	>	>	>	>	>	>	>	>	>	>	>	>	>
175041	hp-3288-lygD	>	>	>	>	>	0	>	>	>	>	>	>	>	>	>	>	>	>	>	>	>	>	>	>	>	>
175042	hp-3289-Q8ZK15	>	>	>	>	>	>	>	>	>	>	>	>	>	>	>	>	>	>	0	0	0	0	0	0	0	>
175043	hp-3290-tviA	>	>	>	>	>	>	>	>	>	>	>	>	>	>	0	>	0	0	>	>	>	>	>	>	>	>
175044	hp-3292-tviA	>	>	>	>	>	>	>	>	>	>	>	>	>	>	0	>	0	0	>	>	>	>	>	>	>	>
175045	hp-3293-stgA	>	>	>	>	>	>	>	>	>	>	>	>	>	>	>	>	0	0	>	>	>	>	>	>	>	>
175046	hp-3294-stgA	>	>	>	>	>	>	>	>	>	>	>	>	>	>	>	>	0	0	>	>	>	>	>	>	>	>
175047	hp-3297-sefB	>	>	>	0	0	0	0	0	>	>	>	0	0	>	>	>	0	0	>	>	>	>	>	>	>	>
175048	hp-3298-sefA	>	>	>	0	0	0	0	0	>	>	>	0	0	>	>	>	0	0	>	>	>	>	>	>	>	>
175049	hp-3299-sefC	>	>	>	0	0	0	0	0	>	>	>	0	0	>	>	>	0	0	>	>	>	>	>	>	>	>
175050	hp-3300-galF	0	0	0	0	0	0	0	0	0	0	0	0	0	0	0	0	0	0	0	0	0	0	0	0	0	0
175051	hp-3301-B5FQV7	>	>	>	0	0	>	>	>	>	>	>	>	>	>	>	>	>	>	>	>	>	>	>	>	>	>
175052	hp-3302-B5R5L5	>	>	>	>	>	>	0	0	>	>	>	>	>	0	>	>	>	>	>	>	>	>	>	>	>	>
175053	hp-3306-B5R7B6	0	>	>	0	0	>	0	0	>	>	>	>	>	>	>	>	>	>	>	>	>	>	>	>	>	0
175054	hp-3307-B5R7C1	0	>	>	0	0	>	0	0	>	>	>	>	>	>	>	>	>	>	>	>	>	>	>	>	>	0
175055	hp-3308-ISR1	>	>	>	>	>	>	>	>	>	0	>	>	>	>	>	>	>	>	>	>	>	>	>	>	>	>
175056	hp-3310-ISR1	>	>	>	>	>	>	>	>	>	0	>	>	>	>	>	>	>	>	>	>	>	>	>	>	>	>
175057	hp-3311-Q57QY4	>	0	0	>	>	>	>	>	>	>	>	>	>	>	0	>	>	>	>	>	>	>	>	>	>	>
175058	hp-3312-Q57QY4	>	0	0	>	>	>	>	>	>	>	>	>	>	>	0	>	>	>	>	>	>	>	>	>	>	>
175059	hp-3314-invA	0	0	0	0	0	0	0	0	0	0	0	0	0	0	0	0	0	0	0	0	0	0	0	0	0	0
175060	hp-3315-invA	1	1	1	1	1	1	1	1	1	1	1	1	1	1	1	1	1	1	1	1	1	1	1	1	1	1
175061	hp-3316-invA	0	0	0	0	0	0	0	0	0	0	0	0	0	0	0	0	0	0	0	0	0	0	0	0	0	0
153748	hp_aac3_611	>	>	>	>	>	>	>	>	>	>	>	>	>	>	>	>	>	>	>	>	>	>	>	>	>	>
153751	hp_aac3_614	>	>	>	>	>	>	>	>	>	>	>	>	>	>	>	>	>	>	>	>	>	>	>	>	>	>
153754	hp_aac6_612	>	>	>	>	>	>	>	>	>	>	>	>	>	>	>	>	>	>	>	>	>	>	>	>	>	>
153757	hp_aac6_615	>	>	>	>	>	>	>	>	>	>	>	>	>	>	>	>	>	>	>	>	>	>	>	>	>	>
153760	hp_aac6_618	>	>	>	>	>	>	>	>	>	>	>	>	>	>	>	>	>	>	>	>	>	>	>	>	>	>
153762	hp_aadB-2_611	>	>	>	>	>	>	>	>	>	>	>	>	>	>	>	>	>	>	>	>	>	>	>	>	>	>
153763	hp_aadB_611	>	>	>	>	>	>	>	>	>	>	>	>	>	>	>	>	>	>	>	>	>	>	>	>	>	>
153766	hp_aphA_611	>	>	>	>	>	>	>	>	>	>	>	>	>	>	>	>	>	>	>	>	>	>	>	>	>	>
153767	hp_armA_611	>	>	>	>	>	>	>	>	>	>	>	>	>	>	>	>	>	>	>	>	>	>	>	>	>	>
142655	hp_blaCMY_611	>	>	>	>	>	>	>	>	>	>	>	>	>	>	>	>	>	>	>	>	>	>	>	>	>	>
153773	hp_ble_611	>	>	>	>	>	>	>	>	>	>	>	>	>	>	>	>	>	>	>	>	>	>	>	>	>	>
142663	hp_ereA_611	>	>	>	>	>	>	>	>	>	>	>	>	>	>	>	>	>	>	>	>	>	>	>	>	>	>
153785	hp_kpc4_611	>	>	>	>	>	>	>	>	>	>	>	>	>	>	>	>	>	>	>	>	>	>	>	>	>	>
153788	hp_mphA_611	>	>	>	>	>	>	>	>	>	>	>	>	>	>	>	>	>	>	>	>	>	>	>	>	>	>
153792	hp_mrx_611	>	>	>	>	>	>	>	>	>	>	>	>	>	>	>	>	>	>	>	>	>	>	>	>	>	>
147575	hp_nleB_Styp_611	0	0	0	0	0	0	0	0	>	0	>	>	>	0	0	>	>	>	0	0	0	0	0	0	0	0
153803	hp_per2_611	>	>	>	>	>	>	>	>	>	>	>	>	>	>	>	>	>	>	>	>	>	>	>	>	>	>
153805	hp_qnrD_611	>	>	>	>	>	>	>	>	>	>	>	>	>	>	>	>	>	>	>	>	>	>	>	>	>	>
153814	hp_sph_611	>	>	>	>	>	>	>	>	>	>	>	>	>	>	>	>	>	>	>	>	>	>	>	>	>	>
111728	iss_10	>	>	>	>	>	>	>	>	>	>	>	>	>	>	>	>	>	>	>	>	>	>	>	>	>	>
111733	mchF_10	>	>	>	>	>	>	>	>	>	>	>	>	>	>	>	>	>	>	>	>	>	>	>	>	>	>
116005	prob_aac3Ia_1	>	>	>	>	>	>	>	>	>	>	>	>	>	>	>	>	>	>	>	>	>	>	>	>	>	>
116007	prob_aac6Ib_1	>	>	>	>	>	>	>	>	>	>	>	>	>	>	>	>	>	>	>	>	>	>	>	>	>	>
115985	prob_aadA1_1	>	>	>	>	>	>	>	>	>	>	>	>	>	>	>	>	>	>	>	>	0	>	>	0	>	>
115986	prob_aadA2_1	>	>	>	>	>	>	>	>	>	>	>	>	>	>	>	>	>	>	>	>	3	>	>	0	>	>
115987	prob_aadA4_1	>	>	>	>	>	>	>	>	>	>	>	>	>	>	>	>	>	>	>	>	>	>	>	>	>	>
116025	prob_acc1_11	>	>	>	>	>	>	>	>	>	>	>	>	>	>	>	>	>	>	>	>	>	>	>	>	>	>
116011	prob_acc2_11	>	>	>	>	>	>	>	>	>	>	>	>	>	>	>	>	>	>	>	>	>	>	>	>	>	>
116008	prob_ant2Ia_1	>	>	>	>	>	>	>	>	>	>	>	>	>	>	>	>	>	>	>	>	>	>	>	>	>	>
115991	prob_catA1_11	>	>	>	>	>	>	>	>	>	>	>	0	>	>	>	>	>	>	>	>	0	>	>	0	>	>
115993	prob_catB3_11	>	>	>	>	>	>	>	>	>	>	>	>	>	>	>	>	>	>	>	>	>	>	>	>	>	>
116032	prob_catB8_12	>	>	>	>	>	>	>	>	>	>	>	>	>	>	>	>	>	>	>	>	>	>	>	>	>	>
115990	prob_cmlA1_11	>	>	>	>	>	>	>	>	>	>	>	>	>	>	>	>	>	>	>	>	>	>	>	>	>	>
116014	prob_cmy_11	>	>	>	>	>	>	>	>	>	>	>	>	>	>	>	>	>	>	>	>	>	>	>	>	>	>
115988	prob_ctxM1_11	>	>	>	>	>	>	>	>	>	>	>	>	>	>	>	>	>	>	>	>	>	>	>	>	>	>
137217	prob_ctxM26_11	3	3	3	3	3	3	3	3	3	3	3	3	3	3	3	3	3	3	3	3	3	3	3	3	3	3
116026	prob_ctxM2_11	>	>	>	>	>	>	>	>	>	>	>	>	>	>	>	>	>	>	>	>	>	>	>	>	>	>
116020	prob_ctxM9_11	>	>	>	>	>	>	>	>	>	>	>	>	>	>	>	>	>	>	>	>	>	>	>	>	>	>
115999	prob_dfr12_11	>	>	>	>	>	>	>	>	>	>	>	>	>	>	>	>	>	>	>	>	>	>	>	0	>	>
116000	prob_dfr13_11	>	>	>	>	>	>	>	>	>	>	>	>	>	>	>	>	>	>	>	>	>	>	>	>	>	>
116001	prob_dfrA14_21	>	>	>	>	>	>	>	>	>	>	>	>	>	>	>	>	>	>	>	>	>	>	>	>	>	>
116002	prob_dfrA15_1	>	>	>	>	>	>	>	>	>	>	>	>	>	>	>	>	>	>	>	>	>	>	>	>	>	>
116003	prob_dfrA17_11	>	>	>	>	>	>	>	>	>	>	>	3	>	>	>	>	>	>	>	>	>	>	>	>	>	>
116004	prob_dfrA19_1	>	>	>	>	>	>	>	>	>	>	>	>	>	>	>	>	>	>	>	>	>	>	>	>	>	>
115995	prob_dfrA1_21	>	>	>	>	>	>	>	>	>	>	>	>	>	>	>	>	>	>	>	>	0	>	>	>	>	>
115996	prob_dfrA1_22	>	>	>	>	>	>	>	>	>	>	>	>	>	>	>	>	>	>	>	>	3	>	>	>	>	>
115997	prob_dfrA7_11	>	>	>	>	>	>	>	>	>	>	>	1	>	>	>	>	>	>	>	>	>	>	>	>	>	>
115998	prob_dfrA7_12	>	>	>	>	>	>	>	>	>	>	>	0	>	>	>	>	>	>	>	>	>	>	>	>	>	>
116028	prob_dfrV_21	>	>	>	>	>	>	>	>	>	>	>	>	>	>	>	>	>	>	>	>	>	>	>	>	>	>
116010	prob_dha1_1	>	>	>	>	>	>	>	>	>	>	>	>	>	>	>	>	>	>	>	>	>	>	>	>	>	>
115994	prob_floR_11	>	>	>	>	>	>	>	>	>	>	>	>	>	>	>	>	>	>	>	>	>	>	>	>	>	>
115983	prob_intI1_1	>	>	>	>	>	>	>	>	>	>	>	0	>	>	>	>	>	>	>	>	0	>	>	0	>	>
115984	prob_intI2_11	>	>	>	>	>	>	>	>	>	>	>	>	>	>	>	>	>	>	>	>	>	>	>	>	>	>
116017	prob_oxa1_21	>	>	>	>	>	>	>	>	>	>	>	>	>	>	>	>	>	>	>	>	>	>	>	0	>	>
116018	prob_oxa2_11	>	>	>	>	>	>	>	>	>	>	>	>	>	>	>	>	>	>	>	>	>	>	>	>	>	>
116019	prob_oxa7_11	>	>	>	>	>	>	>	>	>	>	>	>	>	>	>	>	>	>	>	>	>	>	>	>	>	>
116027	prob_per2_1	>	>	>	>	>	>	>	>	>	>	>	>	>	>	>	>	>	>	>	>	>	>	>	>	>	>
116030	prob_pse1_1pm	>	>	>	>	>	>	>	>	>	>	>	>	>	>	>	>	>	>	>	>	>	>	>	>	>	>
137220	prob_qnrB_12	>	>	>	>	>	>	>	>	>	>	>	>	>	>	>	>	>	>	>	>	>	>	>	>	>	>
137221	prob_qnrS_11	>	>	>	>	>	>	>	>	>	>	>	>	>	>	>	>	>	>	>	>	>	>	>	>	>	>
137222	prob_qnr_12	>	>	>	>	>	>	>	>	>	>	>	>	>	>	>	>	>	>	>	>	>	>	>	>	>	>
116022	prob_shv1_11	>	>	>	>	>	>	>	>	>	>	>	>	>	>	>	>	>	>	>	>	>	>	>	>	>	>
139962	prob_strA_611	>	>	>	>	>	>	>	>	0	>	>	0	>	>	>	>	>	>	>	>	0	>	>	0	>	>
139963	prob_strB_611	>	>	>	>	>	>	>	>	0	>	>	0	>	>	>	>	>	>	>	>	0	>	>	0	>	>
116029	prob_sul1_11	>	>	>	>	>	>	>	>	0	>	>	0	>	>	>	>	>	>	>	>	0	>	>	0	>	>
115974	prob_sul2_11	>	>	>	>	>	>	>	>	>	>	>	0	>	>	>	>	>	>	>	>	0	>	>	0	>	>
115975	prob_sul3_11	>	>	>	>	>	>	>	>	>	>	>	>	>	>	>	>	>	>	>	>	>	>	>	>	>	>
116016	prob_tem1_1	>	>	>	>	>	>	>	>	0	>	>	0	>	>	>	>	>	>	>	>	0	>	>	>	>	>
115976	prob_tetA_11	>	>	>	>	>	>	>	>	>	>	>	>	>	>	>	>	>	>	>	>	>	>	>	>	>	>
115977	prob_tetB_11	>	>	>	>	>	>	>	>	0	>	>	0	>	>	>	>	>	>	>	>	>	>	>	0	>	>
115978	prob_tetC_11	>	>	>	>	>	>	>	>	>	>	>	>	>	>	>	>	>	>	>	>	>	>	>	>	>	>
115979	prob_tetD_1	>	>	>	>	>	>	>	>	>	>	>	>	>	>	>	>	>	>	>	>	>	>	>	>	>	>
115981	prob_tetG_11	>	>	>	>	>	>	>	>	>	>	>	>	>	>	>	>	>	>	>	>	>	>	>	>	>	>
0	perfect match
1	1 missmatch
2	2 mismatches
3	3 mismatches
>	more than 3 missmatches
