# Supplementary material for: Fast DNA Serotyping and Antimicrobial Resistance Gene Determination of Salmonella enterica with an Oligonucleotide Microarray-Based Assay
Source: PLoS One. 2012 Oct 4;7(10):e46489. doi: 10.1371/journal.pone.0046489 (PMC3464306; doi:10.1371/journal.pone.0046489)
Supplement: Table S2 — Comparison of the AMR-genotype and AMR-phenotype of 34 Salmonella strains. (XLSX) [file pone.0046489.s002.xlsx]

## Sheet: Table S2
					AMR Phenotype
					Aminoglycoside				Beta-Lactam						Carbapeneme			Chloramphinicol	Fluorchinolone		Glycylcycline	Sulfamethoxazole/Trimethoprim	Tetracycline
ID	Serovar	Strain	AMR Genotype		Streptomycin	Gentamicin	Kanamycin	Tobramycin	Ampicillin	Piperacillin	Cefotaxime	Cefpodoxime	Ceftazidime	Cefuroxime	Ertapenem	Imipenem	Meropenem	Chloramphenicol	Moxifloxacin	Ciprofloxacin	Tigecyclin	Cotrimoxazol	Tetracycline
95370	Typhimurium	AMR01	Aminoglycoside	aadA1, strA, strB	R
			Beta-Lactam	oxa1					R	R				R											R	resistance
			Chloramphenicol	catA1														R							S	sensitive
			Sulfonamide/Trimethoprim	sul1, sul2																		S				expected resistance phenotype
			Tetracyclin	tetB																			R			expected sensitive phenotype
						S	S	S			S	S	S		S	S	S		S	S	S					unexpected phenotype
95371	Typhimurium	AMR02	Aminoglycoside	aadA1, strA, strB	R
			Beta-Lactam	tem1					R	R															*	AMR Phenotype was not tested
			Chloramphinicol	cmlA														R
			Sulfonamide/Trimethoprim	sul3, dfrA12																		R
			Tetracyclin	tetB
						S	S	S			S	S	S	S	S	S	S		S	S	S		S
95373	Typhimurium	AMR03	Beta-Lactam	tem1					R	R
			Chloramphinicol	floR														R
			Sulfonamide/Trimethoprim	sul1, dfrA12																		R
			Tetracyclin	tetG
					S	S	S	S			S	S	S	S	S	S	S		S	S	S		S
95374	Typhimurium	AMR04	Aminoglycoside	aac6II, aphA1, strA, strB	R	R	R	R
			Beta-Lactam	tem1					R	R
			Chloramphinicol	catA1														R
			Sulfonamide/Trimethoprim	sul1, sul2, dfrA12																		R
			Tetracyclin	tetA																			R
						S	S				S	S	S	S	S	S	S		S	S	S
134596	Anatum	AMR05	Beta-Lactam	ctxM1					R	R		R	R	R
			erythomycin	mphA*
					S	S	S	S			S				S	S	S	S	S	S	S	S	S
134599	Dublin	AMR06	Aminoglycoside	aadA2	R
			Sulfonamide/Trimethoprim	sul1																		S
			Tetracycline	tetA																	R
						S	S	S	S	S	S	S	S	S	S	S	S	S	S	S			S
135081	Anatum	AMR07	Aminoglycoside	aadA1, aphA1, strA, strB,	R		R
			Beta-Lactam	tem1					R	R
			Tetracyclin	tetB																			R
						S		S			S	S	S	S	S	S	S	S	S	S	S	S
135082	Derby	AMR08	Aminoglycoside	aadA2	R
			Sulfonamide/Trimethoprim	sul1																		S
			Tetracycline	tetA																			R
						S	S	S	S	S	S	S	S	S	S	S	S	S	S	S	S
135085	Hadar	AMR09	Aminoglycoside	strB, strA	R
			Tetracycline	tetA																			R
						S	S	S	S	S	S	S	S	S	S	S	S	S	S	S	S	S
135817	Agona	AMR10	Aminoglycoside	aadA2	R
			Chloramphinicol	cmlA, catA1														R
			Sulfonamide/Trimethoprim	sul1, dfrA1, dfrA15																		R
			Tetracycline	tetB																	R
						S	S		S	S	S	S	S	S	S	S	S		S	S
135818	Bredeney	AMR11	Aminoglycoside	aadA1	R
			Sulfonamide/Trimethoprim	sul1, dfrA13																		R
			Tetracycline	tetB																			R
						S	S	S	R	S	S	S	S	S	S	S	S	S	S	S	S
135819	Bredeney	AMR12	streptomycin	strB, strA	R
			Tetracycline	tetB																			R
						S	S	S	S	S	S	S	S	S	S	S	S	S	S	S	S	S
135820	Choleraesuis	AMR13	Aminoglycoside	strB, strA	R
			Beta-Lactam	tem1					R	R
			Sulfonamide/Trimethoprim	sul2																		R
			Tetracycline	tetB																			R
						S	S	S			S	S	S	S	S	S	S	S	S	S	S
135821	Choleraesuis	AMR14	Aminoglycoside	strB, strA	R
			Beta-Lactam	tem1					R	R
			Sulfonamide/Trimethoprim	sul2																		R
			Tetracycline	tetB																			R
						S	S	S			S	S	S	S	S	S	S	S	S	S	S
135822	Derby	AMR15	Aminoglycoside	aadA2	R
			Sulfonamide/Trimethoprim	sul1																		S
			Tetracycline	tetA																			R
						S	S	S	S	S	S	S	S	S	S	S	S	S	S	S	S
135828	Kottbus	AMR16	Beta-Lactam	tem1					R	R
			Tetracycline	tetA																			R
					S	S	S	S			S	S	S	S	S	S	S	S	S	S	S	S
135834	Paratyphi B	AMR17	Aminoglycoside	aadA1	R
			Sulfonamide/Trimethoprim	dfrA1																		S
						S	S	S	S	S	S	S	S	S	S	S	S	S	S	S	S		S
135835	Paratyphi B	AMR18	Aminoglycoside	aadA1, aphA1	R		R
			Sulfonamide/Trimethoprim	sul3, dfrA1																		R
			Tetracycline	tetA																			R
						S		S	S	S	S	S	S	S	S	S	S	S	S	S	S
135836	Saintpaul	AMR19	Sulfonamide/Trimethoprim	sul1																		S
			Tetracycline	tetA																			R
					R	S	S	S	S	S	S	S	S	S	S	S	S	S	S	S	S
135837	Saintpaul	AMR20	Aminoglycoside	strB, aphA1	R		R
			Sulfonamide/Trimethoprim	sul2																		S
			Tetracycline	tetB																			R
						S		S	S	S	S	S	S	S	S	S	S	S	S	S	S		S
138788	Dublin	AMR21	Aminoglycoside	sph	R
			Beta-Lactam	tem1					R
			Sulfonamide/Trimethoprim	sul2, dfrA14																		R
			Tetracycline	tetA																			R
					S	S	S	S		S	S	S	S	S	S	S	S	S	S	S	S
140495	1,4,[5],12:i:-	AMR22	Beta-Lactam	tem1					R	R
			Chloramphenicol	floR														R
			Tetracycline	tetB																			R
					R	S	S	S			S	S	S	S	S	S	S		S	S	S	S
140497	Infantis	AMR23	Aminoglycoside	aadA1, strB	R
			Beta-Lactam	tem1					R
			Sulfonamide/Trimethoprim	sul1, sul2, dfrA1																		R
						S	S	S		S	S	S	S	S	S	S	S	S	S	S	S		S
144585	Thompson	AMR24	Aminoglycoside	aadA1, aadA2	R	R
			Sulfonamide/Trimethoprim	sul1																		S
							S	S	S	S	S	S	S	S	S	S	S	S	S	S	S		S
146171	Haifa	AMR25	Sulfonamide/Trimethoprim	sul1																		R
					S	S	S	S	S	S	S	S	S	S	S	S	S	S	S	S	S		S
146177	Stanley	AMR26	Aminoglycoside	aadA1	R
			Sulfonamide/Trimethoprim	sul1																		S
			Tetracycline	tetA																			R
					S	S	S	S	S	S	S	S	S	S	S	S	S	S	S	S	S	S	S
146180	Wien	AMR27	Aminoglycoside	aphA1	R	R	R	R
			Beta-Lactam	tem1					R	R
			Chloramphenicol	catA1														R
			Sulfonamide/Trimethoprim	sul1, dfrV																		R
											S	S	S	S	S	S	S		S	S	S		S
147125	1,4,[5],12:i:-	AMR28	Aminoglycoside	aadA1, strB	R
			Beta-Lactam	tem1					R	R
			Chloramphenicol	cmlA														R
			Sulfonamide/Trimethoprim	sul3, dfrA12																		R
			Tetracycline	tetB																			R
						S	S	S			S	S	S	S	S	S	S		S	S	S
149146	Emek	AMR30	streptomycin	strB, strA	R
						S	S	S	S	S	S	S	S	S	S	S	S	S	S	S	S	S	S
149149	Typhimurium	AMR31	Aminoglycoside	aadA1	R
			Sulfonamide/Trimethoprim	sul1, dfrA1																		R
						S	S	S	S	S	S	S	S	S	S	S	S	S	S	S	S		S
149802	Minnesota	AMR32	Aminoglycoside	aadA1, strA, strB	R
			Beta-Lactam	tem1					R	R
			Sulfonamide/Trimethoprim	sul1, sul2, dfrA1																		R
						S	S	S			S	S	S	S	S	S	S	S	S	S	S		S
157854	Typhimurium	AMR33	Aminoglycoside	aadA1	R
			Beta-Lactam	oxa1					R	R				R
			Chloramphenicol	catA1														R
			Sulfonamide/Trimethoprim	sul1																		S
			Tetracycline	tetB																			R
						S	S	S			S	S	S		S	S	S		S	S	S
165753	Typhimurium	AMR34	Aminoglycoside	aadA1, strB	R
			Beta-Lactam	tem1					R	R
			Chloramphenicol	cmlA														R
			Sulfonamide/Trimethoprim	sul3, dfrA12																		R
			Tetracycline	tetB																			R
						S	S	S			S	S	S	S	S	S	S		S	S	S
